# Supplementary material for: Nigella sativa-Manganese Ferrite-Reduced Graphene Oxide-Based Nanomaterial: A Novel Adsorbent for Water Treatment
Source: Molecules. 2023 Jun 26;28(13):5007. doi: 10.3390/molecules28135007 (PMC10343191; doi:10.3390/molecules28135007)
Supplement: Supplementary file 1 [file molecules-28-05007-s001.zip]

Archive with 1 entries (1 files):
- molecules-2389710-supplementary.pdf
